# Supplementary material for: Robust segregation of donor and recipient cells from single-cell RNA-sequencing of transplant samples
Source: Front Transplant. 2023 Jun 12;2:1161146. doi: 10.3389/frtra.2023.1161146 (PMC11235331; doi:10.3389/frtra.2023.1161146)
Supplement: Supplementary file 1 [file Datasheet1.zip]

Archive with 17 entries (17 files):
- BAL_D01_BAL_D01_sctx_no_edits.svg
- BAL_D01_BAL_D01_vireo_no_edits.svg
- BAL_D02_BAL_D02_sctx_no_edits.svg
- BAL_D02_BAL_D02_vireo_no_edits.svg
- BAL_D03_BAL_D03_vireo_no_edits.svg
- BAL_S01_BAL_S01_sctx_no_edits.svg
- BAL_S01_BAL_S01_vireo_no_edits.svg
- BAL_S02_BAL_S02_sctx_no_edits.svg
- BAL_S02_BAL_S02_vireo_no_edits.svg
- BAL_S03_BAL_S03_sctx_no_edits.svg
- BAL_S03_BAL_S03_vireo_no_edits.svg
- CLAD40_Lung_CLAD40_Lung_sctx_no_edits.svg
- CLAD40_Lung_CLAD40_Lung_vireo_no_edits.svg
- CLAD46_Lung_CLAD46_Lung_sctx_no_edits.svg
- CLAD46_Lung_CLAD46_Lung_vireo_no_edits.svg
- Supplemental File 1.zip
- Supplemental File 2.zip
